# Supplementary material for: A spatio-temporal model reveals self-limiting FcɛRI cross-linking by multivalent antigens
Source: R Soc Open Sci. 2018 Sep 26;5(9):180190. doi: 10.1098/rsos.180190 (PMC6170560; doi:10.1098/rsos.180190)
Supplement: Simulation code: nonspatial model [file rsos180190supp2.gz]

Archive with 82 entries (66 files):
- nonspatial_model
- nonspatial_model/README.txt
- nonspatial_model/parameters.txt
- nonspatial_model/src
- nonspatial_model/src/.tlbr.cpp.swj
- nonspatial_model/src/subdir.mk
- nonspatial_model/src/.tlbr.cpp.swh
- nonspatial_model/src/.tlbr.cpp.swn
- nonspatial_model/src/.tlbr.h.swo
- nonspatial_model/src/.tlbr.cpp.swm
- nonspatial_model/src/.tlbr.cpp.swk
- nonspatial_model/src/.tlbr.cpp.swp
- nonspatial_model/src/tlbr.h
- nonspatial_model/src/tlbr.cpp
- nonspatial_model/src/.tlbr.h.swn
- nonspatial_model/src/.tlbr.cpp.swo
- nonspatial_model/src/core
- nonspatial_model/src/core/core.h
- nonspatial_model/src/core/.core.h.swn
- nonspatial_model/src/core/file.txt
- nonspatial_model/src/core/.core.cpp.swm
- nonspatial_model/src/core/param.txt
- nonspatial_model/src/core/second.txt
- nonspatial_model/src/core/second.txt~
- nonspatial_model/src/core/.core.h.swm
- nonspatial_model/src/core/.core.h.swo
- nonspatial_model/src/core/core.cpp
- nonspatial_model/src/core/.core.h.swi
- nonspatial_model/src/core/.core.cpp.swl
- nonspatial_model/src/core/.core.cpp.swj
- nonspatial_model/src/core/.core.cpp.swi
- nonspatial_model/src/core/.core.h.swk
- nonspatial_model/src/core/.core.cpp.swn
- nonspatial_model/src/core/.core.h.swj
- nonspatial_model/src/core/.core.cpp.swk
- nonspatial_model/src/core/first.txt~
- nonspatial_model/src/core/.core.h.swp
- nonspatial_model/src/core/.core.h.swl
- nonspatial_model/src/core/.core.cpp.swp
- nonspatial_model/src/core/.core.cpp.swo
- nonspatial_model/src/core/first.txt
- nonspatial_model/src/.tlbr.h.swp
- nonspatial_model/src/.tlbr.cpp.swl
- nonspatial_model/src/.tlbr.cpp.swi
- nonspatial_model/.git
- nonspatial_model/.git/HEAD
- nonspatial_model/.git/refs
- nonspatial_model/.git/refs/heads
- nonspatial_model/.git/refs/tags
- nonspatial_model/.git/description
- nonspatial_model/.git/info
- nonspatial_model/.git/info/exclude
- nonspatial_model/.git/hooks
- nonspatial_model/.git/hooks/pre-applypatch.sample
- nonspatial_model/.git/hooks/commit-msg.sample
- nonspatial_model/.git/hooks/applypatch-msg.sample
- nonspatial_model/.git/hooks/update.sample
- nonspatial_model/.git/hooks/pre-rebase.sample
- nonspatial_model/.git/hooks/pre-commit.sample
- nonspatial_model/.git/hooks/post-update.sample
- nonspatial_model/.git/hooks/prepare-commit-msg.sample
- nonspatial_model/.git/config
- nonspatial_model/.git/branches
- nonspatial_model/.git/objects
- nonspatial_model/.git/objects/info
- nonspatial_model/.git/objects/pack
- nonspatial_model/ligand_conc.txt
- nonspatial_model/bin
- nonspatial_model/bin/src
- nonspatial_model/bin/src/.subdir.mk.swp
- nonspatial_model/bin/src/subdir.mk
- nonspatial_model/bin/src/tlbr.d
- nonspatial_model/bin/src/core
- nonspatial_model/bin/src/core/.subdir.mk.swp
- nonspatial_model/bin/src/core/subdir.mk
- nonspatial_model/bin/src/core/core.d
- nonspatial_model/bin/sources.mk
- nonspatial_model/bin/.makefile.swp
- nonspatial_model/bin/objects.mk
- nonspatial_model/bin/makefile
- nonspatial_model/makefile
- nonspatial_model/run.cpp
