# Supplementary material for: A spatio-temporal model reveals self-limiting FcɛRI cross-linking by multivalent antigens
Source: R Soc Open Sci. 2018 Sep 26;5(9):180190. doi: 10.1098/rsos.180190 (PMC6170560; doi:10.1098/rsos.180190)
Supplement: Simulation code: nonspatial model [file rsos180190supp2.gz › nonspatial_model/README.txt]

## INSTRUCTIONS PROVIDED BELOW ARE FOR A LINUX OPERATING SYSTEM 

################## To compile the program #############################################
1 Download and unarchive the folder nonspatial_model.tar.gz 
2) change directory to the unarchived folder (nonspatial_model) 
3) type the following on the command prompt: 
make clean 
make 


################## To run simulation #####################################
1) Change directory to nonspatial_model: 
cd /pathto/nonspatial

2) Execute simulation:
./bin/cell 

Final simulation results (distribution of aggregate sizes)  will be written in several txt files

################### To change any parameter:###################################################
1) Open file parameter.txt using a text editor. The file is located in the same (tlbr) directory. 
2) Change any of the listed parameter values, and save (and run simulation, as stated above). 

List of parameter values in parameter.txt: 
n_rec =  80 # Number of receptor molecules
n_lig =  80 # Number of ligand molecules 
n_lig_sites = 3 # Number of binding sites per ligand molecule
kf1 = 1.66e-2 # Forward rate constant between a ligand site (from solution) and a receptor site
kf2 = 1.66e-2 # Forward rate constant for membrane crosslinking between a ligand site and a receptor site  
kr = 1e-3 # Reverse (dissociation) rate constant for a ligand-receptor bond
aggregate_threshold = 1000  # If both aggregates have this threshold number or more receptors, they won't bind 
detail_balance = 0 # Setting this parameter to 1 will satisfy detailed balance (to the above constraint of threshold aggregation). Setting zero will ignore the detailed balance in reverse reaction (as was in the original model).  
t_sim = 500 # Simulation time
t_step = 500  # Time step to output (currently only show command prompt output). 
