# Supplementary material for: A spatio-temporal model reveals self-limiting FcɛRI cross-linking by multivalent antigens
Source: R Soc Open Sci. 2018 Sep 26;5(9):180190. doi: 10.1098/rsos.180190 (PMC6170560; doi:10.1098/rsos.180190)
Supplement: Simulation code: nonspatial model [file rsos180190supp2.gz › nonspatial_model/parameters.txt]

n_rec =  80
n_lig =  80
n_lig_sites = 3
kf1 = 1.66e-2
kf2 = 1.66e-2
kr = 1e-3
aggregate_threshold = 1000 
detail_balance = 0
t_sim = 500 
t_step = 500
