# Supplementary material for: A spatio-temporal model reveals self-limiting FcɛRI cross-linking by multivalent antigens
Source: R Soc Open Sci. 2018 Sep 26;5(9):180190. doi: 10.1098/rsos.180190 (PMC6170560; doi:10.1098/rsos.180190)
Supplement: Simulation code: nonspatial model [file rsos180190supp2.gz › nonspatial_model/src/core/first.txt~]

#ifndef core_H_
#define core_H_
#include<cstdlib>
#include<iostream>
#include<fstream> 
#include<vector>
#include<map>
#include<cmath>
#include<ctime>
#include<algorithm> 
#include<cstdio> 
#include<cstring>  
#include<string> 
