# Supplementary material for: A spatio-temporal model reveals self-limiting FcɛRI cross-linking by multivalent antigens
Source: R Soc Open Sci. 2018 Sep 26;5(9):180190. doi: 10.1098/rsos.180190 (PMC6170560; doi:10.1098/rsos.180190)
Supplement: Simulation code: nonspatial model [file rsos180190supp2.gz › nonspatial_model/bin/src/subdir.mk]

################################################################################
# Automatically-generated file. Do not edit!
################################################################################

# Add inputs and outputs from these tool invocations to the build variables 
CPP_SRCS += \
../src/tlbr.cpp \

OBJS += \
./src/tlbr.o \

CPP_DEPS += \
./src/tlbr.d \


# Each subdirectory must supply rules for building sources it contributes
src/%.o: ../src/%.cpp  
	@echo 'Building file: $<'
	@echo 'Invoking: mpic++ Compiler'
	$(CXX) -O3  -Wall -c -fmessage-length=0 -MMD -MP -MF"$(@:%.o=%.d)" -MT"$(@:%.o=%.d)" -o "$@" "$<"  
	@echo 'Finished building: $<'
	@echo ' '
