# Supplementary material for: A spatio-temporal model reveals self-limiting FcɛRI cross-linking by multivalent antigens
Source: R Soc Open Sci. 2018 Sep 26;5(9):180190. doi: 10.1098/rsos.180190 (PMC6170560; doi:10.1098/rsos.180190)
Supplement: Simulation code: nonspatial model [file rsos180190supp2.gz › nonspatial_model/bin/src/tlbr.d]

src/tlbr.d: ../src/tlbr.cpp ../src/core/core.h ../src/tlbr.h

../src/core/core.h:

../src/tlbr.h:
