# Supplementary material for: A spatio-temporal model reveals self-limiting FcɛRI cross-linking by multivalent antigens
Source: R Soc Open Sci. 2018 Sep 26;5(9):180190. doi: 10.1098/rsos.180190 (PMC6170560; doi:10.1098/rsos.180190)
Supplement: Simulation code: nonspatial model [file rsos180190supp2.gz › nonspatial_model/bin/sources.mk]

################################################################################
# Automatically-generated file. Do not edit!
################################################################################

O_SRCS := 
CPP_SRCS := 
C_UPPER_SRCS := 
C_SRCS := 
S_UPPER_SRCS := 
OBJ_SRCS := 
ASM_SRCS := 
CXX_SRCS := 
C++_SRCS := 
CC_SRCS := 
OBJS := 
C++_DEPS := 
C_DEPS := 
CC_DEPS := 
CPP_DEPS := 
EXECUTABLES := 
CXX_DEPS := 
C_UPPER_DEPS := 

# Every subdirectory with source files must be described here
SUBDIRS := \
src/core \
src \
