# Supplementary material for: A spatio-temporal model reveals self-limiting FcɛRI cross-linking by multivalent antigens
Source: R Soc Open Sci. 2018 Sep 26;5(9):180190. doi: 10.1098/rsos.180190 (PMC6170560; doi:10.1098/rsos.180190)
Supplement: Simulation code: nonspatial model [file rsos180190supp2.gz › nonspatial_model/bin/makefile]

################################################################################
# Automatically-generated file. Do not edit!
################################################################################
RM := rm -rf

# All of the sources participating in the build are defined here
-include sources.mk
-include src/core/subdir.mk
-include src/subdir.mk
-include subdir.mk
-include objects.mk

LIBDIR = lib
INCDIR = include
LIBSOURCE = libsource 

BINDIR = $(CURDIR)/bin

CXX = g++  


all: vcell  
vcell: $(OBJS) 
	$(CXX) -g -Wall -Werror -o "cell" $(OBJS)   
	@echo 'Finished building target: $@'
	@echo ' '


# Other Targets
clean:
	-$(RM) $(OBJS) vcell  
	-@echo ' '

distclean: 
	-$(RM) -rf $(OBJS) vcell  $(GSL) $(OPENMPI) $(INCDIR) $(LIBDIR) bin share

.PHONY: all clean dependents
.SECONDARY:

-include ../makefile.targets
