# Supplementary material for: A spatio-temporal model reveals self-limiting FcɛRI cross-linking by multivalent antigens
Source: R Soc Open Sci. 2018 Sep 26;5(9):180190. doi: 10.1098/rsos.180190 (PMC6170560; doi:10.1098/rsos.180190)
Supplement: Simulation code: nonspatial model [file rsos180190supp2.gz › nonspatial_model/makefile]

BINDIR= ./bin

install:
	cd $(BINDIR); make all

clean:
	cd $(BINDIR); make clean

distclean: 
	cd $(BINDIR); make distclean
