# Supplementary material for: A spatio-temporal model reveals self-limiting FcɛRI cross-linking by multivalent antigens
Source: R Soc Open Sci. 2018 Sep 26;5(9):180190. doi: 10.1098/rsos.180190 (PMC6170560; doi:10.1098/rsos.180190)
Supplement: Simulation code: spatial model [file rsos180190supp3.gz]

Archive with 9 entries (8 files):
- spatial_model
- spatial_model/README.txt
- spatial_model/part3.txt
- spatial_model/execute.cpp
- spatial_model/part1.txt
- spatial_model/Makefile
- spatial_model/part2.txt
- spatial_model/create_movie.sh
- spatial_model/install_open_mpi.sh
