# Supplementary material for: A spatio-temporal model reveals self-limiting FcɛRI cross-linking by multivalent antigens
Source: R Soc Open Sci. 2018 Sep 26;5(9):180190. doi: 10.1098/rsos.180190 (PMC6170560; doi:10.1098/rsos.180190)
Supplement: Simulation code: spatial model [file rsos180190supp3.gz › spatial_model/README.txt]

# The instructions provided below are for the Linux operating system. 
# Required package: Open MPI (version 2.1.0). Download link: https://www.open-mpi.org/
################# INSTALLATION ############################
# Download and unarchive model.tar.gz using the following comand
tar -zxvf spatial_model.tar.gz

# Change directory to the unarchived folder named "model".
cd /PathTo/spatial_model/

# Download openmpi-2.1.0.tar.gz in the current (spatial_model) directory.

# Type the following command to install Open MPI. It will take a while (5-10 minutes) to complete Open MPI installation.
bash install_open_mpi.sh


################ SIMULTION ###############################
# Compile the following script
g++ execute.cpp -o execute

# Step 2: Run simulation
./execute


############## OUTPUT FILES #############################
# After the simulation is complete, there will be several output files each with extension .dat. All these files will be stored in a newly created folder named "output" within the current (spatial_model) directory. These files contain the following:

# Files dataL and dataR contain the data to create the snapshots like Fig. 1. The data in these files are the final positions (x,y) representing the center of the nodes of the spatial graphs. The first column represents the x values and the second column represents corresponding y values. To create  a snapshot, first  create a scatter plot from the (x,y) values in dataL. Then on top of this scatter plot, superimpose another scatter plot from the (x,y) values in dataR.                                                           

# File species_diffusivity_1.dat contains the time-dependent diffusion constants for the molecules and complexes (Fig. 5A). The first column contains time and the second column contains diffusion constants. To create a plot like Fig. 5A, create a scatter plot, where the first column should correspond to the X-axis and the scond column should correspond to the Y-axis.                                       

# File avg_species_diffusivity_1.dat contains time-dependent mean diffusion constant (the thick solid curve in Fig. 5A). The first column is the time (X-axis) and the second column is the mean diffusion constant (Y-axis).

# File species_size_1.dat contains the time-dependent size of receptor species (ligand molecules excluded) (Fig. 5B). The first column contains time and the second column contains the effective radius of individual molecules and complexes. To create a plot like Fig.5B, create a scatter plot, where the first column should correspond to the X-axis and the second column should correspond to the Y-axis.                                  

# File avg_species_size_1.dat contains the time-dependent mean effective radius of receptor species (ligand molecule excluded) (the thick solid curve in Fig. 5B). The first column is the time (X-axis) and the second column is the mean species size (Y-axis). 

# File  bound_ligand_1.dat contains time-series data for the amount of bound ligand (Fig. 6B). The first column in the file is time (in seconds), the second column of the file is amount of bound ligand.


############## TO CHANGE MODEL PARAMETERS ###################
# Open the file part1.txt using a text editor 

# The parameters are listed in a block with title  "PARAMETER BLOCK". The parameters are mapped to Table 1 of the manuscript. Change the parameter and save the file before simulation. 
