# Supplementary material for: A spatio-temporal model reveals self-limiting FcɛRI cross-linking by multivalent antigens
Source: R Soc Open Sci. 2018 Sep 26;5(9):180190. doi: 10.1098/rsos.180190 (PMC6170560; doi:10.1098/rsos.180190)
Supplement: Simulation code: spatial model [file rsos180190supp3.gz › spatial_model/part3.txt]

int search_distance = 10;  
main() {
   #pragma omp parallel private(tid)
   {

   tid = omp_get_thread_num();
   printf("Hello World from thread = %d\n", tid);

   if (tid == 0) 
     {
     nthreads = omp_get_num_threads();
     printf("Number of threads = %d\n", nthreads);
     }

     auto cpu = sched_getcpu();
     ostringstream os;
     os << "Thread " << omp_get_thread_num()<< " on cpu " <<sched_getcpu()<<endl;
     cout << os.str() <<flush;  

   }  /* All threads join master thread and terminate */
    //getchar();

    MPI_Init(NULL, NULL);

    // Get the number of processes
    int world_size;
    MPI_Comm_size(MPI_COMM_WORLD, &world_size);

    // Get the rank of the process
    MPI_Comm_rank(MPI_COMM_WORLD, &node);

    // Get the name of the processor
    char processor_name[MPI_MAX_PROCESSOR_NAME];
    int name_len;
    MPI_Get_processor_name(processor_name, &name_len);

    // Print off a hello world message
    sleep(node); 
    
    int val = search_distance/world_size; 
    
    //diff_const = pow(10,(node+2));
    //n_L = 80;  
    //search_distance = (int) (search_distance*(node+1)/(node+1)); 
    //alpha = alpha + 1*(node + 1);  
    cout << "Hello world from processor " << processor_name << "  " << node << "    " << world_size << "     " << search_distance <<  endl; 

    double start_t = wall_time();
    Domain* membrane = new Domain(domain_length, domain_width);
    membrane->create_sample_times();  
    membrane->create_L_molecules(n_L);
    membrane->create_R_molecules(n_R);
    membrane->execute_BD();

    double end_t = wall_time();
    cout << " Process completion time: " << end_t - start_t << endl; 
    //membrane->display();
     
    char buf1[100]; 
    sprintf(buf1, "mv *.dat run%d",node);
    system(buf1); 
  
    // Finalize the MPI environment. No more MPI calls can be made after this
    MPI_Finalize();
}


void Domain::create_sample_times() {
    double t_step = simulation_time*1.0/n_step; 
    for (int i = 0; i < n_step; i++) {
        sample_time.push_back(i*t_step); 
    }  
} 
    
void Domain::create_L_molecules(int n){
    L_molecule_list.clear();
    double d1 = L_size + n_Lsite_units*2*Lsite_unit_length; // Distance between the center and the end point of any site of a molecule
    double d2; // distance between the center of an existing molecule and a newly created molecule 
    double x;
    double y;
    double x1;
    double y1;
    for(int i = 0; i < n; i++) {
        Molecule* m = new Molecule(n_Lsites);
        m->id = i;
        m->type = "L";
        m->size = L_size; // size of center sphere
        m->eff_size = d1; // size of center sphere + length of a binding site
        m->mass = (1 + n_Lsite_units)*Lsite_unit_mass; // One additional unit for the center  
        // Check overlap with other molecules
        int check1 = 0;
        while (1) {
            ++check1;
            x = m->eff_size + (length-2*m->eff_size)*ran(); 
            y = m->eff_size + (width-2*m->eff_size)*ran();
            bool check = false;
            for (vector<Molecule*>::iterator it = molecule_list.begin(); it != molecule_list.end(); it++) {
                x1 = ((*it)->center)->x;
                y1 = ((*it)->center)->y;
                d2 = sqrt((x-x1)*(x-x1) + (y-y1)*(y-y1));
                if (d2 < m->eff_size + (*it)->eff_size) {
                    check = true; // Overlap with an existing molecule
                    break;
                }
            }
            if (check1 > 10000) {
                cout << "  No free space to create a new molecule" << endl;
                exit(0);
            }

            if (!check) {
                break;
            }

        }
      
        Unit* ctr = new Unit();
        ctr->x = x; 
        ctr->y = y; 
        ctr->r = Lsite_unit_length; 
        ctr->m = Lsite_unit_mass;  
        m->assign_position(ctr);
        m->create_components(n_Lsite_units, Lsite_unit_length, Lsite_unit_mass);

        // Assign reaction centers
        m->rc.clear();  
	for (vector<Component*>::const_iterator jt = m->sites.begin(); jt != m->sites.end(); jt++) {
	    Component* c = (*jt);
	    Unit* p = *(c->unit.end()-1);
            p->reaction_center = true;
	    m->add_reaction_center(c, p);
	}

        double theta = 2*PI*ran();
        m->rotate(theta);
        L_molecule_list.push_back(m);
        molecule_list.push_back(m);
    } 

}

 
void Domain::create_R_molecules(int n){
    R_molecule_list.clear();
    double d1 = R_size + n_Rsite_units*2*Rsite_unit_length; // Distance between the center and the end point of any site of a molecule
    double d2; // distance between the center of an existing molecule and a newly created molecule 
    double x;
    double y;
    double x1;
    double y1;
    for(int i = 0; i < n; i++) {
        Molecule* m = new Molecule(n_Rsites);
        m->id = i;
        m->type = "R";
        m->size = R_size; // size of center sphere
        m->eff_size = d1; // size of center sphere + length of a binding site
        m->mass = (1 + n_Rsite_units)*Rsite_unit_mass; // One additional unit for the center  
        // Check overlap with other molecules
        int check1 = 0;
        while (1) {
            ++check1;
            x = m->eff_size + (length-2*m->eff_size)*ran(); 
            y = m->eff_size + (width-2*m->eff_size)*ran();
            bool check = false;
            for (vector<Molecule*>::iterator it = molecule_list.begin(); it != molecule_list.end(); it++) {
                x1 = ((*it)->center)->x;
                y1 = ((*it)->center)->y;
                d2 = sqrt((x-x1)*(x-x1) + (y-y1)*(y-y1));
                if (d2 < m->eff_size + (*it)->eff_size) {
                    check = true; // Overlap with an existing molecule
                    break;
                }
            }
            if (check1 > 10000) {
                cout << "  No free space to create a new molecule" << endl;
                exit(0);
            }

            if (!check) {
                break;
            }

        }
      
        Unit* ctr = new Unit();
        ctr->x = x; 
        ctr->y = y;  
        ctr->r = Rsite_unit_length; 
        ctr->m = Rsite_unit_mass;  
        m->assign_position(ctr);
        m->create_components(n_Rsite_units, Rsite_unit_length, Rsite_unit_mass);
        
        // Assign reaction centers
        m->rc.clear();  
	for (vector<Component*>::const_iterator jt = m->sites.begin(); jt != m->sites.end(); jt++) {
	    Component* c = (*jt);
	    Unit* p = *(c->unit.end()-1);
            p->reaction_center = true; 
	    m->add_reaction_center(c, p);
	}

        double theta = 2*PI*ran();
        m->rotate(theta);
        R_molecule_list.push_back(m);
        molecule_list.push_back(m);
    } 

}


void Molecule::assign_position(Unit* p) {
    center = p;
    unit.clear(); 
    unit.push_back(p); 
}

void Molecule::create_components(int nsiteunits, double ulen, double umass) {
    double dtheta;
    dtheta = 2*PI/(n_sites);
    
    double theta = 0;

    for (int j = 0; j < n_sites; j++) {

        Component* site = new Component();
        site->n_units = nsiteunits;
        site->unit_len = ulen;
        for (int i = 0; i < nsiteunits; i++) {
            Unit* p = new Unit();
            double d1 = size + i*2*ulen;
            p->x = center->x + (d1 + ulen)*cos(theta);
            p->y = center->y + (d1 + ulen)*sin(theta);
            p->reaction_center = false;
            p->r = ulen; 
            p->m = umass; 
            (site->unit).push_back(p);
            unit.push_back(p);  
        }
        
        sites.push_back(site);
        theta += dtheta;
    }
} 


    
void Molecule::translate(double d, double phi) {

    //if (state) return; 

    double delX = d*cos(phi);
    double delY = d*sin(phi);
 
    for (int j = 0; j < unit.size(); j++) {
	Unit* p;
	p = unit[j];
	p->x += delX;
	p->y += delY;
    }

}

bool Molecule::boundary_collision() {
    double x, y, xmin, ymin, xmax, ymax;
    double minX = 10.0*domain_length; 
    double maxX = -10.0*domain_length; 
    double minY = 10.0*domain_width;
    double maxY = -10.0*domain_width; 
 
    for (int i = 0; i < unit.size(); i++) {
        Unit* p = unit[i];
        x = p->x; 
        y = p->y;
        minX = (x < minX) ? x : minX; 
        maxX = (x > maxX) ? x : maxX; 
        minY = (y < minY) ? y : minY; 
        maxY = (y > maxY) ? y : maxY;  
    }

    Unit* p = *(unit.end() - 1);  
    xmin = p->r; 
    ymin = p->r; 
    xmax = domain_length - p->r; 
    ymax = domain_width - p->r;

        if ((minX < xmin) || (maxX > xmax) || (minY < ymin) || (maxY > ymax)) 
            return 1; 
        else 
            return 0; 
} 

 
void Molecule::rotate(double theta) {
    if (state) return;

    double phi;
    double phic;
    double r;
    double rc;
    rc = sqrt((center->x)*(center->x)+(center->y)*(center->y));
    phic = atan(center->y/center->x);

    //#pragma omp parallel for 
    for (int i = 0; i < sites.size(); i++) {
        Component* c = sites[i];
      //  # pragma omp parallel for shared(phic,rc) private(r, phi) 
        for (int j = 0; j < c->unit.size(); j++) {
            Unit* p = c->unit[j];
            r = sqrt((p->x)*(p->x) + (p->y)*(p->y));
            phi = atan(p->y/p->x);
            
            p->x = r*cos(theta + phi) + rc*(cos(phic) - cos(theta + phic));
            p->y = r*sin(theta + phi) + rc*(sin(phic) - sin(theta + phic)); 
        }
    }
}

void Molecule::rotate(double theta, Unit* point) {

    double phi;
    double phic;
    double r;
    double rc;

    double x, y, x1, y1; 
    x1 = point->x;
    y1 = point->y; 

    double costheta = cos(theta); 
    double sintheta = sin(theta); 

    for (int i = 0; i < unit.size(); i++) {
        Unit* p = unit[i]; 
        x = p->x; 
        y = p->y; 
        p->x = costheta*(x-x1) - sintheta*(y-y1) + x1; 
        p->y = costheta*(y-y1) + sintheta*(x-x1) + y1; 
    } 

}


void Domain::execute_BD() {
    double t = 0;
    Molecule* ml;
    double D;
    double r;
    double d;
    double theta;
    double t_ = 0;
    double t_sample = 1.0*simulation_time/n_step;
    double check = 0;
    int dist;
    Data* datR;
    Data* datL;

    double max_diff_const = 0;
    for (int i = 0; i < molecule_list.size(); i++) {
        max_diff_const = molecule_list[i]->D > max_diff_const ? molecule_list[i]->D : max_diff_const; 
        
    }

    char csize[100]; 
    sprintf(csize,"complex_size_%d.dat",node+1); 
    complex_size.open(csize); // Reports number of receptors in a complex

    char acsize[100]; 
    sprintf(acsize,"avg_complex_size_%d.dat",node+1);  
    avg_complex_size.open(acsize); //reports average number of receptors in a complex

    char cput[100]; 
    sprintf(cput,"cpu_time_%d.dat",node+1);  
    report_cpu_time.open(cput);

     
    char tstp[100]; 
    sprintf(tstp,"time_step_size_%d.dat",node+1);  
    report_time_step_size.open(tstp); 

    char rbl[100]; 
    sprintf(rbl,"bound_ligand_%d.dat",node+1);  
    report_bound_ligand.open(rbl);


    char spc_diff[100]; 
    sprintf(spc_diff,"species_diffusivity_%d.dat",node+1);
    file_species_diffusivity.open(spc_diff);  
 
    char avg_spc_diff[100]; 
    sprintf(avg_spc_diff,"avg_species_diffusivity_%d.dat",node+1);
    file_avg_species_diffusivity.open(avg_spc_diff);
 
    char spc_size[100]; 
    sprintf(spc_size,"species_size_%d.dat",node+1);
    file_species_size.open(spc_size);  
 
    char avg_spc_size[100]; 
    sprintf(avg_spc_size,"avg_species_size_%d.dat",node+1);
    file_avg_species_size.open(avg_spc_size); 
    srand( time(NULL) );


    int sample_count = 0;
    int old_sample_count = 0;  
    while (t < simulation_time) {
        stime = t; 
        evaluate_species(); // Evaluate all complexes and their properties 
        get_species_in_search_distance(); 
        double delta_t = get_max_time_step(); // Get the maximum time step in the adaptive scheme
        time_step_old = time_step_BD; 
        time_step_BD = delta_t;  
        if (delta_t > t_sample) delta_t = t_sample; 
        if ((t == 0) || (t - t_ > t_sample) ){
            cout << "Number species: " << species_list.size() << endl;

            datL = new Data();
            datR = new Data();
            datL->t = t;
            datR->t = t;
            t_ = t;
            //# pragma omp sections 
            {
		//# pragma omp section 
                {
		   // # pragma omp parallel for ordered shared(datL) schedule(dynamic)
		    for (int i = 0; i < L_molecule_list.size(); i++) {
			Molecule m = Molecule();
			//# pragma omp ordered 
			datL->m.push_back(m) ;
		    }
                }
               // # pragma omp section 
                {
		   // # pragma omp parallel for ordered shared(datR) schedule(dynamic)
		    for (int i = 0; i < R_molecule_list.size(); i++) {
			Molecule m = Molecule(); 
			//# pragma omp ordered 
			datR->m.push_back(m) ;
		    }
                }
            }
            check = 1;
            cout << " time:   " << t  <<  " time step: "   << delta_t << endl;
           
            double st = sample_time[sample_count]; 
             
            if (t > st) {
                ++sample_count; 
                report_cpu_time << st << "      " << cpu_time() << endl; 
                report_time_step_size << st << "      " << delta_t << endl; 
                report_bound_ligand << st << "      " << bound_ligand() << endl;
                report_species_diffusivity(st); 
                report_species_size(st);  
	        print_species(t);
                print_data(); 
           }

        }

        if (check) {
	    for (int k = 0; k < L_molecule_list.size(); k++) {
	        store_data(t, L_molecule_list[k], datL, k); 
	    }
	    for (int k = 0; k < R_molecule_list.size(); k++) {
	        store_data(t, R_molecule_list[k], datR, k); 
	    }

            data["L"].push_back(datL);
            data["R"].push_back(datR);
	    check = 0;
        }

        //double tt = wall_time();  
        for (int i = 0; i < species_list.size(); i++) {
            Complex* c = species_list[i];
            double step = sqrt(4*(c->D)*delta_t); // jump size based on the calculated time step  
            double theta = 2*PI*ran();  
            c->translate(step, theta);
            //double phi = 2*PI*(c->Omega)*ran();
            double phi = (sqrt(3.0/8))*(1.0*step/c->eff_radius); // (l/phi)^2 = ((8/3)*R^2
            if (ran() < 0.5) phi = -phi; 
            c->rotate(phi); // rotate the complex around the selected point  
            if (c->collision(this)||c->boundary_collision()) { // if there is a collision between complex and the boundary walls, reject the move
                c->rotate(-phi); 
                c->translate(-step, theta);  
            }
        }  

        //cout << wall_time() - tt << endl;   
        execute_reaction(); // create new bonds {within reaction distance) 
        execute_dissociation(); // Dissociate existing bonds (exponential distribution)

        t += delta_t;

    }

    complex_size.close();
    avg_complex_size.close();
    report_cpu_time.close(); 
    report_time_step_size.close();  
    report_bound_ligand.close(); 
    file_species_diffusivity.close(); 
    file_avg_species_diffusivity.close();  
}

void Domain::store_data(double time, Molecule* m, Data* dat, int i){

     Molecule m1 = Molecule();
     m1.id = m->id;
     m1.type = m->type;
     m1.n_sites = m->n_sites;
     m1.center = m->center;

     for (int j = 0; j < m->unit.size(); j++) {
            Unit* p = m->unit[j];
            Unit* p1 = new Unit();
            p1->x = p->x;
            p1->y = p->y;
            m1.unit.push_back(p1);
     }
     
     dat->m[i] = m1;
}


void wait_for_key ()
{
#if defined(WIN32) || defined(_WIN32) || defined(__WIN32__) || defined(__TOS_WIN__)  // every keypress registered, also arrow keys
    cout << endl << "Press any key to continue..." << endl;

    FlushConsoleInputBuffer(GetStdHandle(STD_INPUT_HANDLE));
    _getch();
#elif defined(unix) || defined(__unix) || defined(__unix__) || defined(__APPLE__)
    cout << endl << "Press ENTER to continue..." << endl;

    std::cin.clear();
    std::cin.ignore(std::cin.rdbuf()->in_avail());
    std::cin.get();
#endif
    return;
}


/*void::Domain::display() {
    try
    {
        Gnuplot g1("lines");

        vector<Data*> vL = data["L"];
	vector<Data*> vR = data["R"];
        vector<Molecule> m;
        vector<Component*> c;
        vector<Unit*> p;

        vector<double> xL;
        vector<double> yL; 
        vector<double> xR;
        vector<double> yR;

        vector<Data*>::const_iterator itr = vR.begin(); 
        for (vector<Data*>::const_iterator it = vL.begin(); it != vL.end(); it++) {
            xL.clear();
            yL.clear();
            xR.clear();
            yR.clear();

            m = (*it)->m;
            for (vector<Molecule>::const_iterator mt = m.begin(); mt != m.end(); mt++) {
                for (vector<Unit*>::const_iterator ct = (mt)->unit.begin(); ct != (mt)->unit.end(); ct++) {
                    Unit* pt = (*ct);
                    xL.push_back(pt->x);
                    yL.push_back(pt->y); 
                }
            }

            m = (*itr)->m;
            for (vector<Molecule>::const_iterator mt = m.begin(); mt != m.end(); mt++) {
                for (vector<Unit*>::const_iterator ct = (mt)->unit.begin(); ct != (mt)->unit.end(); ct++) {
		   Unit* pt = (*ct); 
		   xR.push_back(pt->x);
		   yR.push_back(pt->y); 
                }
            }

           ++itr;
            

            g1.reset_plot();
            g1.set_grid();
            g1.set_style("points").plot_xy(xL,yL,"user-defined points 2d");
            g1.set_style("points").plot_xy(xR,yR,"user-defined points 2d");
            usleep(1000000);
            //wait_for_key();
            g1.cmd("clear");
        }


    }
    catch (GnuplotException ge)
    {
        cout << ge.what() << endl;
    }
}*/ 

bool Molecule::collision(Domain* mem, vector<Complex*>& cv) {

     vector<Molecule*> ms; // Molecules in the complexes search domain 
     vector<Molecule*> mv; 
     mv.clear();
     ms.clear(); 

     for (int i = 0; i < cv.size(); i++) {
         Complex* c = cv[i]; 
         for (int j = 0; j < c->molecule.size(); j++) {
             Molecule* mse = c->molecule[j]; 
             ms.push_back(mse);
          }  
     }   

     for (int i = 0; i < ms.size(); i++) {
         double x = center->x; 
         double y = center->y; 
         Molecule* m = ms[i]; 
         double x1 = m->center->x; 
         double y1 = m->center->y; 

         double d = sqrt((x-x1)*(x-x1) + (y-y1)*(y-y1)) - size - m->size; 
         if (d < search_distance) 
             mv.push_back(m); 
     }
 
     for (int i = 0; i < unit.size(); i++) {
         Unit* p = unit[i];
         double x = p->x; 
         double y = p->y;  
         for (int j = 0; j < mv.size(); j++) {
             Molecule* m = mv[j];
             if ((m != this)&&(!(mem->incomplex(this,m)))) {
		 for (int k = 0; k < m->unit.size(); k++) {
		     Unit* p1 = m->unit[k]; 
		     double x1 = p1->x; 
		     double y1 = p1->y;
		     double d = sqrt((x-x1)*(x-x1) + (y-y1)*(y-y1)); 
		     if (d < p->r + p1->r) {
			 return true;
		     } 
		 }
             }   
         }

     } 

     return false; 
}

 
void Molecule::add_reaction_center(Component* s, Unit* p) {
    Reaction_center* c = new Reaction_center();
    c->p = p;
    c->m = this;
    c->s = s;
    c->partner = 0; 
    rc.push_back(c);   
}


double ran(){
    return (double)rand() / (double)RAND_MAX; 
}

void Domain::reaction(Reaction_center* b1, Reaction_center* b2) {
    if (b1->partner != 0) return;
    if (b2->partner != 0) return;

    b1->stime = stime; 
    b2->stime = stime; 

    Molecule* m1 = b1->m;
    Molecule* m2 = b2->m;

    b1->partner = b2;
    b2->partner = b1;
    m1->state = 1;
    m2->state = 1;

}

void Domain::dissociation(Reaction_center* b1, Reaction_center* b2) {
    if (b1->stime == stime || b2->stime == stime) return; // this bond has just been created, don't dissociate
    Molecule* m1 = b1->m;
    Molecule* m2 = b2->m;
    b1->partner = 0;
    b2->partner = 0;
    m1->state = 0;
    m2->state = 0;

}


void Domain::evaluate_species() {
    for (int i = 0; i < molecule_list.size(); i++) {
        molecule_list[i]->count = 0;
    }

    vector<Complex*>::iterator it;  
    for (it = species_list.begin(); it != species_list.end();) {
        (*it)->molecule.clear(); 
        (*it)->self_and_partners.clear(); 
        (*it)->species_in_search_distance.clear(); 
        delete (*it)->center; 
        delete *it;
        it = species_list.erase(it);
    }

 
    species_list.clear();
    for (int i = 0; i < molecule_list.size(); i++) {
        Molecule* m = molecule_list[i];
        if (!(m->count)) {
            m->count = 1;
            Complex* cplex = new Complex();
            cplex->molecule.push_back(m);
	    for (vector<Reaction_center*>::const_iterator it = m->rc.begin(); it != m->rc.end(); it++) {
		Reaction_center* c = (*it);
		if (c->partner) {
		    Molecule* m1 = c->partner->m;
                    traverse_complex(m1, cplex);
                }		 
	    }
         
            //cplex->D = diff_const; 
            species_list.push_back(cplex); 
        } 
    }
    
    for (int i = 0; i < species_list.size(); i++ ) {
        Complex* c =species_list[i];
        c->id = i; // assign complex id
        for (int j = 0; j < c->molecule.size(); j++) {
            Molecule* m = c->molecule[j];
            m->complex_id = i; // Let the molecules know which complex they belong to
        }

        c->self_and_partners.clear();
        c->self_and_partners.push_back(c); // Before reaction, it has no other partner

    }

    //#pragma parallel for num_threads(nthreads) 
    for (int i = 0; i < species_list.size(); i++) {
        Complex* c = species_list[i]; 
        c->compute_eff_complex_size();
        c->evaluate_diffusion_const(); // evaluate diffusion constant based on the effective complex radius  
        //c->evaluate_angular_rotation(); // evaluate angular velocity based on the effective complex radius  
    }


    for (int i = 0; i < molecule_list.size(); i++) {
        molecule_list[i]->count = 0;
    }
}

void Domain::print_species(double t) {
    map<Molecule*,int> check; 
    for (int i = 0; i < molecule_list.size(); i++) {
        molecule_list[i]->count = 0;
    }

    double sum = 0; 
    double n_cluster = 0; 

    for (int i = 0; i < molecule_list.size(); i++) {
        Molecule* m = molecule_list[i];
        if (!(m->count)) {
            cout <<"-" <<  m->type << m->id << "-";  
            //complex_size <<"-" <<  m->type << m->id << "-";  
            m->count = 1;
            Complex* cplex = new Complex();
            cplex->molecule.push_back(m);
	    for (vector<Reaction_center*>::const_iterator it = m->rc.begin(); it != m->rc.end(); it++) {
		Reaction_center* c = (*it);
		if (c->partner) {
		    Molecule* m1 = c->partner->m;
                    print_traverse_complex(m1, cplex);
                }		 
	    }
            
            cout << endl; 
            //complex_size << endl;
            //avg_complex_size << endl; 

            int li = 0; 
            int ri = 0; 
            vector<Molecule*>::const_iterator it; 
            for (it = cplex->molecule.begin(); it != cplex->molecule.end(); it++) {
                Molecule* m1 = (*it); 
                if (!strcmp(m1->type.c_str(),"L")) {
                    ++li; 
                }
                else if (!strcmp(m1->type.c_str(),"R")) {
                    ++ri; 
                }
                else {
                }
            }

            if (ri > 0) {
                complex_size << t << "      " << ri << endl;
                sum += ri; 
                ++n_cluster; 
            }  
        }

    }


    if (sum/n_cluster > 0) avg_complex_size << t << "        " << sum/n_cluster << endl;  
}

int Domain::bound_ligand() {
    int count = 0; 
    for (int i = 0; i < L_molecule_list.size(); i++) {
         if (L_molecule_list[i]->state == 1) ++count; 
    } 

    return count; 

}


void Domain::report_species_diffusivity(double t) {
    double sum = 0;
    int n_species = 0;  
    for (int i = 0; i < species_list.size(); i++) {
        Complex* spc = species_list[i];
        if ((spc->molecule.size() == 1)&&(spc->molecule[0]->type == "L")) {
        }
        else {  
            file_species_diffusivity << t << "       " << spc->D << endl; 
            sum = sum + spc->D;
            ++n_species;  
       } 
    }

   if (n_species > 0)
        file_avg_species_diffusivity << t << "      " << sum/n_species << endl; 
   else {
       cout << "No receptor in the system" << endl; 
       exit(1); 
   } 

} 


void Domain::report_species_size(double t) {
    double sum = 0;
    int n_species = 0;  
    for (int i = 0; i < species_list.size(); i++) {
        Complex* spc = species_list[i];
        if ((spc->molecule.size() == 1)&&(spc->molecule[0]->type == "L")) {
        }
        else {  
            file_species_size << t << "       " << spc->eff_radius << endl; 
            sum = sum + spc->eff_radius;
            ++n_species;  
       } 
    }

   if (n_species > 0)
        file_avg_species_size << t << "      " << sum/n_species << endl; 
   else {
       cout << "No receptor in the system" << endl; 
       exit(1); 
   } 

} 


 


void Domain::traverse_complex(Molecule* m, Complex* cplex) {
        if (m->count) return;
	m->count = 1;
        cplex->molecule.push_back(m);
	for (vector<Reaction_center*>::const_iterator it = m->rc.begin(); it != m->rc.end(); it++) {
	    Reaction_center* c = (*it);
	    if (c->partner) {
		Molecule* m1 = c->partner->m;
                traverse_complex(m1, cplex);
	    }		 
	}
    return;  
}


void Domain::print_traverse_complex(Molecule* m, Complex* cplex) {
        if (m->count) return;
        cout <<"-" <<  m->type << m->id << "-";  
        //complex_size <<"-" <<  m->type << m->id << "-";  
	m->count = 1;
        cplex->molecule.push_back(m);
	for (vector<Reaction_center*>::const_iterator it = m->rc.begin(); it != m->rc.end(); it++) {
	    Reaction_center* c = (*it);
	    if (c->partner) {
		Molecule* m1 = c->partner->m;
                print_traverse_complex(m1, cplex);
	    }		 
	}
    return;  
}

double Domain::get_max_jump() {
    double dmin = max_jump_size;
    for (int i = 0; i < species_list.size(); i++) { 
        Complex* c = species_list[i]; 
        double d = c->max_jump; 
        if (d < dmin) dmin = d;
    }

    return dmin;   
}


double Domain::get_max_time_step() {
    double dt_min = 1e6;  
    double dt_; 
    /*for (int i = 0; i < species_list.size(); i++) {
        Complex* c = species_list[i]; 
        double dt = c->max_time_step; 
        if (dt < dt_min) dt_min = dt; 
    }*/
    
    double Dmax = 0; 

    // Calculate the smallest time that may result in a collision between any two pair of complexes
    for (int i = 0; i < species_list.size(); i++) {
        Complex* c1 = species_list[i];
        if (c1->D > Dmax) Dmax = c1->D; // Identify the fastest-diffusing complex  

        for (int j = 0; j < species_list.size(); j++) {
            Complex* c2 = species_list[j]; 
            if (c1 != c2) {
                double dt = collision_time_between_complex_pair(c1,c2);
                if (dt < dt_min) dt_min = dt; 
            }
        }
    }
    

    if (dt_min < min_time_step) {
        dt_min = min_jump_size*min_jump_size/(4*Dmax); // Calculate a new time step because dt_min is smaller than the smallest permissible time step in the simulation.  
    }

    if (sqrt(4*Dmax*dt_min) > max_jump_size) {
        dt_min = max_jump_size*max_jump_size/(4*Dmax); // Calculate a new time step because dt_min corresponds to a jump size greater than the the largest permissible jump in the simulation 
    }
 
    return dt_min; 
}  


double cpu_time(){
    return (double)clock() / CLOCKS_PER_SEC;
}

double wall_time() {

    struct timeval time;
    gettimeofday(&time,NULL);

    return ((double) time.tv_sec + (double) time.tv_usec*0.000001);

}

bool Domain::incomplex(Molecule* m1, Molecule* m2) {
    if (m1->complex_id == m2->complex_id) { 
        return true;
    }
    else
        return false; 
}


double Domain::collision_time_between_complex_pair(Complex* c1, Complex* c2) {
    double d, d_collision, t_collision, x1, y1, x2, y2, D1, D2; 
    x1 = c1->center->x; 
    y1 = c1->center->y; 
    x2 = c2->center->x; 
    y2 = c2->center->y; 
    D1 = c1->D; 
    D2 = c2->D; 
    d = sqrt((x1-x2)*(x1-x2) + (y1-y2)*(y1-y2)); 

    if (d > (c1->eff_radius + c2->eff_radius)) {
        d_collision = d - (c1->eff_radius + c2->eff_radius);
        t_collision = d_collision*d_collision/(4*((D1 + D2) + 2*(sqrt(D1*D2)))); 
    }
    else {
        t_collision = 0; 
    }
    
    return t_collision; 
}  
        
    


void Domain::execute_reaction() {
    vector<pair<Reaction_center*, Reaction_center*> > reaction_pairs; // Pair of positions of reaction centers that are within the reaction distance but are not already occupied or within the same complex
    //# pragma omp parallel for num_threads(nthreads) 
    for (int i = 0; i < L_molecule_list.size(); i++ ) {
        Molecule* m1 = L_molecule_list[i];
        for (int j = 0; j < m1->rc.size(); j++) {
            Reaction_center* rc1 = m1->rc[j];
            if (!(rc1->partner)) { // if it is free
		Unit* p1 = rc1->p;
		double x1 = p1->x;
		double y1 = p1->y;
		for (int k = 0; k < R_molecule_list.size(); k++) {
		    Molecule* m2 = R_molecule_list[k];
                    if (m1->complex_id != m2->complex_id) {    
			for (int l = 0; l < m2->rc.size(); l++) {
			    Reaction_center* rc2 = m2->rc[l];
			    if (!(rc2->partner)) { // if it is free
				Unit* p2 = rc2->p;
				double x2 = p2->x;
				double y2 = p2->y;
                                double ul1 = rc1->p->r;
                                double ul2 = rc2->p->r;
				double d = sqrt((x1-x2)*(x1-x2) + (y1-y2)*(y1-y2));
				if ( d < ul1 + ul2 + reaction_distance) {
				    pair<Reaction_center*, Reaction_center*> rp;
				    rp.first = rc1; 
				    rp.second = rc2;
                                    //#pragma omp critical 
				    reaction_pairs.push_back(rp); 
				}
			   } 
		       }
                   }
	       }   
           }
        }
    }

   
   for (int i = 0; i < reaction_pairs.size(); i++) {
       pair<Reaction_center*, Reaction_center*>  rp = reaction_pairs[i];
       Reaction_center* rc1 = rp.first;
       Reaction_center* rc2 = rp.second; 
       int check = 0;
       Complex* c1 = species_list[rc1->m->complex_id]; 
       Complex* c2 = species_list[rc2->m->complex_id];

       int n1 = c1->self_and_partners.size();
       int n2 = c2->self_and_partners.size();
       // Check if it is going to be an intracomplex binding
       if (n1 == n2) {
           for (int j = 0; j < n1; j++) {
               Complex* cc1 = c1->self_and_partners[j]; 
	       for (int k = 0; k < n2; k++) {
		   Complex* cc2 = c2->self_and_partners[k];
                   if (cc1 == cc2) {
                       check = 1;
                   }

                   if (check) break;
               }

               if (check) break; 
           } 
       }

       int decision = 0; 
       if ( ran() < kf) decision = 1; // The decision is evaluated positive if the random number is below the probability parameter 
   
       if ((!check)&&(decision)) {
           for (int j = 0; j < n1; j++) {
               Complex* c = c1->self_and_partners[j];
               for (int k = 0; k < n2; k++) {
                   c->self_and_partners.push_back(c2->self_and_partners[k]);
               }  
           }

           
           for (int j = 0; j < n2; j++) {
               Complex* c = c2->self_and_partners[j];
               for (int k = 0; k < n1; k++) {
                   c->self_and_partners.push_back(c1->self_and_partners[k]);
               }  
           }
           
           reaction(rc1, rc2);
           double x1 = rc1->p->x;
           double y1 = rc1->p->y; 
           double x2 = rc2->p->x;
           double y2 = rc2->p->y; 

           if (c1->molecule.size() > c2->molecule.size()) {
               for (int i = 0; i < c2->molecule.size(); i++ ) {
                   Molecule* m = c2->molecule[i];
                   //m->translate(x1-x2,y1-y2);
               }
           }
           else { 
               for (int i = 0; i < c1->molecule.size(); i++ ) {
                   Molecule* m = c1->molecule[i];
                   //m->translate(x2-x1,y2-y1);
               }
           }

       }            
   }


}


void Domain::get_species_in_search_distance() {
    for (int i = 0; i < species_list.size(); i++) {
        Complex* c = species_list[i]; 
        c->species_in_search_distance.clear(); 
        for (int j = 0; j < species_list.size(); j++) {
            Complex* c1 = species_list[j]; 
            if (c != c1) {
                double x = c->center->x; 
                double y = c->center->y; 
                double x1 = c1->center->x; 
                double y1 = c1->center->y;
                double d = sqrt((x-x1)*(x-x1) + (y-y1)*(y-y1)) - c->eff_radius - c1->eff_radius; 
                if (d < search_distance) c->species_in_search_distance.push_back(c1);  
            }
        }

    }
}


bool Complex::boundary_collision() {
    bool check = false; 
    //#pragma omp parallel for shared(check) num_threads(nthreads)  
    for (int i = 0; i < molecule.size(); i++) {
        Molecule* m = molecule[i];
        if (m->boundary_collision()) { check = true; }
    }

    return check; 
}


void Complex::translate(double d, double theta) {
    //#pragma omp parallel for num_threads(nthreads) 
    for (int i = 0; i < molecule.size(); i++) {
        Molecule* m = molecule[i];
        m->translate(d, theta);  
    }
}


void Complex::rotate(double phi) {
    //#pragma omp parallel for num_threads(nthreads)  
    for (int i = 0; i < molecule.size(); i++) {
        Molecule* m = molecule[i];
        m->rotate(phi, center);  // rotate each molecule around the center of mass of the complex 
    }
}


bool Complex::collision(Domain* mem) {
    bool check = false;
    //#pragma omp parallel for shared(check) num_threads(nthreads)  
    //#pragma omp parallel for num_threads(nthreads)  
    for (int i = 0; i < molecule.size(); i++) {
        Molecule* m = molecule[i];
        //species_in_search_distance.clear(); 
        if (m->collision(mem, species_in_search_distance)) check = true; 
    }
    return check; 
}

void Complex::get_max_jump(Domain* mem) {
    double dmin = max_jump_size;
     
    double x1, y1, x2, y2, d;

    Complex* c; 
    // Identify the distance between the center of this complex and that of its nearest neighbor 
    for (int i = 0; i < mem->species_list.size(); i++) {
        c = mem->species_list[i];
        if ( this != c) {
            x1 = center->x; 
            y1 = center->y; 
            x2 = c->center->x; 
            y2 = c->center->y; 
            d = sqrt((x1-x2)*(x1-x2) + (y1-y2)*(y1-y2));
            if (d < dmin) dmin = d;
            if (dmin < eff_radius + c->eff_radius) { // An overlap detected, no need for further loop iteration, assign the min permissible jump
                dmin = min_jump_size; 
                break; 
            }
        } 
    }

    max_jump = dmin;  // maximum jump size of the complex 
}


void Complex::get_max_time_step(Domain* mem) {
    get_max_jump(mem); 
    max_time_step = max_jump*max_jump/(4*D); 
} 

void Complex::compute_eff_complex_size() {
    double sumx = 0; 
    double sumy = 0; 
    double mtot = 0; 
    for (int i = 0; i < molecule.size(); i++) {
        Molecule* m = molecule[i]; 
        double x = m->center->x; 
        double y = m->center->y; 
        double mass = m->mass;  
        sumx += x*mass; 
        sumy += y*mass; 
        mtot += mass; 
    }

    // Center of mass 
    center->x = sumx/mtot; 
    center->y = sumy/mtot;

    double dmax = 0;  
    double x1end, y1end, x2end, y2end;

    for (int i = 0; i < molecule.size(); i++) {
        Molecule* m = molecule[i]; 
        double x = center->x; 
        double y = center->y; 
        double x1 = m->center->x; 
        double y1 = m->center->y; 
        double d = sqrt((x -x1)*(x - x1) + (y - y1)*(y - y1)) + m->eff_size; // distance between the center of mass and a molecule in the complex.
        if (d > dmax) dmax = d;  // calculate the distance between the centroid and the furthest molecule in the complex 
    }

    eff_radius = dmax;
    center->r = eff_radius; 
}

void Domain::execute_dissociation() {

    vector<Reaction_center*> v; 
    for (int i = 0; i < R_molecule_list.size(); i++) {
        Molecule* m = R_molecule_list[i];   
        for (int j = 0; j < m->rc.size(); j++) {
            if (m->rc[j]->partner) v.push_back(m->rc[j]);  
        } 
    }

    map<Reaction_center*, int> mp; 
    for (int i = 0; i < v.size(); i++) {
        Reaction_center* r = v[i]; 
        mp[r] = 0; 
    }

    double bond_life = 1/kr; 


    for (int i = 0; i < v.size(); i++) {
	Reaction_center* r1 = v[i];
        if (!mp[r1]) {
	    Reaction_center* r2 = r1->partner; 
            mp[r1] = 1; 
            mp[r2] = 1; 
            double bond_time = stime -  r1->stime; 
            
            //double prob = exp(-bond_time/bond_life); // probability that the bond will break  
            double prob = exp(-kr*time_step_BD); // probability that the bond will break  
            
	    if (ran() > prob) { // break the bond
		dissociation(r1,r2);
	    }
        }    
    } 
     
} 

void Domain::print_data() {
    ++file_index;  
    ofstream fileL; 
    fileL.open("dataL.dat"); 
    for (int i = 0; i < L_molecule_list.size(); i++) {
        Molecule* m = L_molecule_list[i]; 
        for (int j = 1; j < m->unit.size(); j++) {
            Unit* p = m->unit[j]; 
            fileL << p->x << "       " << p->y << endl; 
        }
    }
    fileL.close(); 
 
    ofstream fileR; 
    fileL.open("dataR.dat"); 
    for (int i = 0; i < R_molecule_list.size(); i++) {
        Molecule* m = R_molecule_list[i]; 
        for (int j = 1; j < m->unit.size(); j++) {
            Unit* p = m->unit[j]; 
            fileL << p->x << "       " << p->y << endl; 
        }
    }
    fileR.close(); 
 
    /*system("bash gnuplot.sh"); 
    char buf[256]; 
    sprintf(buf,"mv figure.png file%03d.png",file_index); 
    system(buf); */

} 

void Complex::evaluate_diffusion_const() {
    double R1 = eff_radius; // complex effective radius centered around the center of mass
    //double R0 = molecule[0]->eff_size;  // A single molecule (either ligand or receptor) radius
    double D0 = diff_const; // Diffusion constant when there was a single molecule: warning: assuming both ligand and receptor have the same diffusion constant
    double b = R1/R0; 
 
    //D = D0*(1/b)*exp(-alpha*(b-1));  
    D = D0*pow((1/b),alpha);   
         

}

void Complex::evaluate_angular_rotation() {
    /*double R1 = eff_radius; // Complex effective size 
    double R0 = molecule[0]->eff_size; // A single molecule (either ligand or receptor) radius; warning: both are assumed to have the same size 
    double Omega0 = omega;   
  
    double b = R1/R0; 
    
    Omega = Omega0*(1/b)*exp(-alpha*(b-1));*/ 
} 
    

/*Long period (> 2 × 10^18) random number generator of L'Ecuyer with Bays-Durham shuffle
and added safeguards. Returns a uniform random deviate between 0.0 and 1.0 (exclusive of
the endpoint values). Call with idum a negative integer to initialize; thereafter, do not
alter idum between successive deviates in a sequence. RNMX should approximate the largest
floating value that is less than 1.*/
#define IM1 2147483563
#define IM2 2147483399
#define AM (1.0/IM1)
#define IMM1 (IM1-1)
#define IA1 40014
#define IA2 40692
#define IQ1 53668
#define IQ2 52774
#define IR1 12211
#define IR2 3791
#define NTAB 32
#define NDIV (1+IMM1/NTAB)
#define EPS 1.2e-7
#define RNMX (1.0-EPS)
long idum=-536445;
double RAN(){

    int j;
    long k;
    static long idum2=123456789;
    static long iy=0;
    static long iv[NTAB];
    float temp;
    if (idum <= 0){                           // Initialize.
        if (-(idum) < 1) idum=1;              // Be sure to prevent idum = 0.
        else idum = -(idum);
        idum2=(idum);
        for(j=NTAB+7;j>=0;j--){               // Load the shuffle table (after 8 warm-ups).
           k=(idum)/IQ1;
           idum=IA1*(idum-k*IQ1)-k*IR1;
           if (idum < 0) idum += IM1;
           if (j < NTAB) iv[j] = idum;
        }
        iy=iv[0];
    }
    k=(idum)/IQ1;                             // Start here when not initializing.
    idum=IA1*(idum-k*IQ1)-k*IR1;              // Compute idum=(IA1*idum) % IM1 without
    if (idum < 0) idum += IM1;                //     overflows by Schrage's method.
    k=idum2/IQ2;
    idum2=IA2*(idum2-k*IQ2)-k*IR2;            // Compute idum2=(IA2*idum) % IM2 likewise.
    if (idum2 < 0) idum2 += IM2;
    j=iy/NDIV;                                // Will be in the range 0..NTAB-1.
    iy=iv[j]-idum2;                           // Here idum is shuffled, idum and idum2 are
    iv[j] = idum;                             //     combined to generate output.
    if (iy < 1) iy += IMM1;
    if ((temp=AM*iy) > RNMX)
       return RNMX;                           // Because users don't expect endpoint values.
    else
       return temp;
}
