# Supplementary material for: A spatio-temporal model reveals self-limiting FcɛRI cross-linking by multivalent antigens
Source: R Soc Open Sci. 2018 Sep 26;5(9):180190. doi: 10.1098/rsos.180190 (PMC6170560; doi:10.1098/rsos.180190)
Supplement: Simulation code: spatial model [file rsos180190supp3.gz › spatial_model/execute.cpp]

#include<iostream>
#include<cstdlib>
#include<cstring>
#include<string.h>
#include<cstdio>
#include<fstream>  
 
using namespace std; 


int main() {
    ofstream write_file; 
    for (int i = 1; i < 2; i++) {
        double alpha = i; 
        write_file.open("part2.txt"); 
        char buf2[300]; 
        sprintf(buf2,"double alpha = %f;",alpha); 
        write_file << buf2 << endl;  
        write_file.close(); 

        //system("cat part1.txt part2.txt part3.txt > model.cpp"); 
        system("cat part1.txt part3.txt > model.cpp"); 
        system("make clean"); 
        system("make"); 
        
        char buf[100];
        sprintf(buf,"mkdir output");
        system(buf);
        for (int j = 0; j < 1; j++) {
            /*char buf5[100]; 
            sprintf(buf5,"mkdir batch_%d",j+1); 
            system(buf5); */ 
            
            char buf1[100];
            char buf3[100];  
            system("bin/mpirun -np 1  model");
            /*sprintf(buf1,"mv *.dat batch_%d",j+1); 
            system(buf1); 
            sprintf(buf3,"cp *.cpp batch_%d",j+1); 
            system(buf3); */ 
            
            char buf6[100]; 
            sprintf(buf6,"mv *.dat  output"); 
            system(buf6); 
        } 
    }

return 0; 

} 
