# Supplementary material for: A spatio-temporal model reveals self-limiting FcɛRI cross-linking by multivalent antigens
Source: R Soc Open Sci. 2018 Sep 26;5(9):180190. doi: 10.1098/rsos.180190 (PMC6170560; doi:10.1098/rsos.180190)
Supplement: Simulation code: spatial model [file rsos180190supp3.gz › spatial_model/part1.txt]

#include "include/mpi.h" 
#include<cstdio>
#include<cstdlib>
#include<sstream>
#include<utmpx.h>
#include<iostream>
#include<vector>
#include<cmath>
#include<fstream>
#include<cstring> 
#include<map>
#include<unistd.h>
#include <omp.h>
#include <time.h>
#include <sys/time.h>
//#include "gnuplot-cpp/gnuplot_i.hpp" //Gnuplot class handles POSIX-Pipe-communikation with Gnuplot

#if defined(WIN32) || defined(_WIN32) || defined(__WIN32__) || defined(__TOS_WIN__)
 #include <conio.h>   //for getch(), needed in wait_for_key()
 #include <windows.h> //for Sleep()
 void sleep(int i) { Sleep(i*10); }
#endif


#define SLEEP_LGTH 2  // sleep time in seconds
#define NPOINTS    50 // length of array

//**************************   PARAMETER BLOCK ************************************************************************************
#define domain_length 1000      // Domain length (Part of Parameter A in Table 1).  
#define domain_width  1000      // Domain width (Part fo Parameter A in Table 1). 
#define n_R  80                 // Number of receptor molecules, Parameter n_R in Table 1.   
#define n_L  80                 // Number of ligand molecules, Parameter n_L in Table 1.     
#define n_Rsites 2              // Number of binding arms in a receptor molecule, Parameter N_{Rsite} in Table 1. 
#define n_Lsites 3              // Number of binding arms in a ligand molecule, Parameter N_{Lsite} in Table 1. 

#define R_size    0.5           // radius of a receptor molecule center, determines Parameter R_R in Table 1.
#define n_Rsite_units 5         // Number of subunits per binding arm of a receptor molecule, determines Parameter R_R in Table 1.  
#define Rsite_unit_length 0.5   // Radius of a receptor subuint, determines Parameter R_R in Table 1.    
#define Rsite_unit_mass 1       // Mass of each receptor subunit. 


#define L_size    0.15          // Radius of a ligand molecule center, determines Parameter R_L in Table 1.
#define n_Lsite_units 5         // Number of subunits per binding arm of a receptor molecule, determines Parameter R_L in Table 1. 
#define Lsite_unit_length 0.15  // Radius of a ligand subunit, determines Parameter R_L in Table 1. 
#define Lsite_unit_mass 0.027   // Mass of each ligand subunit. 

#define diff_const 1e4          // Baseline diffusion constant for an isolated receptor molecule; Parameter D_R in Table 1.   
#define alpha 1                 // Exponent relating diffusivity and size, Parameter \alpha in Table 1. 
#define reaction_distance 0.5   // Reaction layer; Parameter l_r in Table 1.  

#define kf 1                    // Probability for bond formation, Parameter k_f in Table 1. 
#define kr 0.001                // Bond dissociation constant, Parameter k_r in Table 1. 

#define max_jump_size 10        // The largest permissible jump for the complex with the highest diffusion rate 
#define min_time_step 1e-5      // The smallest threshold timestep. If time step is evaluated smaller than this, a new time step is calculated based on min_jump_size*min_jump_size/(4*D), where D is the diffusion constant of the complex with the highest diffusion rate   

//***********************  END OF PARAMETER BLOCK ********************************************************************************

#define simulation_time 100 // Simulation time  
#define n_step  10000    // Number of steps
//**********************************************************************************************************************************
 


#define mu 5  // viscosity in cp
#define KB  1.38064852e-23 // Boltzmann constant
#define Tabs  310.15  // Temperature
#define omega 10  // 10 pi radian/s
#define R0 5.5  // Standard for the diffusion coefficient 

#define min_jump_size 1         // The smallest permissible jump for the complex with the highest diffusion rate  

#define PI 3.141592653589793
#define eps 10 
using namespace std;

double RAN();
void wait_for_key(); // Programm halts until keypress
double cpu_time();
double wall_time();  
double ran();
class Domain;
class Unit;
class Component;
class Molecule;
class Complex;
class Data;
class Reaction_center;

class Data{
public:
    double t;
    vector<Molecule> m;
};

class Unit{
public:
    double x; // x-coordinate
    double y; // y-coordinate
    double r; // radius
    double m; // mass
    bool reaction_center; 
};


class Domain{
public:
    Domain(double x, double y) {
        length = x;
        width = y;
    }
    double length; // length
    double width; // width

    void create_L_molecules(int n);
    void create_R_molecules(int n);
    
    vector<Molecule*> molecule_list;
    vector<Molecule*> L_molecule_list;
    vector<Molecule*> R_molecule_list;
    void execute_BD();
    void store_data(double time, Molecule* m, Data* dat, int i);
    map<string,vector<Data*> > data;
    void display();
    void execute_reaction();
    void execute_dissociation();  
    vector<Complex*> species_list;
    void evaluate_species(); 
    void print_species(double t); 
    bool incomplex(Molecule* m1, Molecule* m2); 
    double get_max_jump();
    double get_max_time_step(); 
    double collision_time_between_complex_pair(Complex* c1, Complex* c2); 
    void print_data(); 
    ofstream complex_size; 
    ofstream avg_complex_size; 
    ofstream report_cpu_time; 
    ofstream report_time_step_size; 
    ofstream report_bound_ligand;  
    ofstream file_species_diffusivity; 
    ofstream file_avg_species_diffusivity;
    ofstream file_species_size; 
    ofstream file_avg_species_size;  
    void get_species_in_search_distance();
    int bound_ligand();
    void report_species_diffusivity(double t);
    void report_species_size(double t);
    void create_sample_times();  
    vector<double> sample_time;  
private:
    void reaction(Reaction_center* b1, Reaction_center* b2);
    void dissociation(Reaction_center* b1, Reaction_center* b2); 
    void traverse_complex(Molecule*, Complex* cplex);
    void print_traverse_complex(Molecule*, Complex* cplex);
    int file_index;
    int time_step_old; 
    double time_step_BD; 
    double stime;  
};

class Reaction_center {
public:
    Unit* p;
    Molecule* m;
    Component* s;
    Reaction_center* partner;
    double stime; // time when it undergoes a reaction and a bond is created 

};


class Component{
public:
    double n_units;
    double unit_len; 
    vector<Unit*> unit; // position of units

};

class Molecule{
public:
    Molecule(){
        state = 0; 
    }
    Molecule(int n) {
        n_sites = n;
        state  = 0;
    }
    int id;
    string type; 
    double size;
    double eff_size;
    double mass; 
    int n_sites;
    Unit* center;
    vector<Component*> sites;
    int state; // 0 - not in complex, 1- in complex
    vector<Reaction_center*> rc;
    double D; // diff const
    int complex_id; 
    void assign_position(Unit* p); 
    void create_components(int nunits, double unitlen, double unitmass);
    void translate(double d, double phi);
    void rotate(double phi); 
    void rotate(double phi, Unit* point); 
    double min_collision_distance; 
    bool collision(Domain* mem, vector<Complex*>&); 
    vector<Molecule*> collision_partner;    
    void add_reaction_center(Component* s, Unit* p);
    int count;
    vector<Unit*> unit;
    bool boundary_collision();  
};
 
class Complex {
public:
    Complex() { center = new Unit(); } 
    int id; 
    double D; 
    double Omega;  
    vector<Molecule*> molecule;
    void translate(double d, double theta);
    void rotate(double phi); // Rotate around the center of mass
    bool collision(Domain* mem);  
    bool boundary_collision();
    vector<Complex*> self_and_partners;
    vector<Complex*> species_in_search_distance;  
    void get_max_jump(Domain* mem);
    void get_max_time_step(Domain* mem);  
    double max_jump; // Maximum distance to jump without colliding with another complex 
    double max_time_step; // Time to travel max_jump 
    void compute_eff_complex_size();  
    double eff_radius; // Distance between the center of mass and the farthest molecule periphery in the complex
    void evaluate_diffusion_const();  
    void evaluate_angular_rotation(); // rotation around the center of mass of the complex  
    Unit* center;  
};

int tid, nthreads;

int node; 

 

 
