# Supplementary material for: A spatio-temporal model reveals self-limiting FcɛRI cross-linking by multivalent antigens
Source: R Soc Open Sci. 2018 Sep 26;5(9):180190. doi: 10.1098/rsos.180190 (PMC6170560; doi:10.1098/rsos.180190)
Supplement: Simulation code: spatial model [file rsos180190supp3.gz › spatial_model/Makefile]

#!/bin/bash
DIR := ${CURDIR}
CFLAGS = -ggdb --std=c++0x -fopenmp
DEFINES = -DDEBUGGA
LFLAGS = 
INCLUDES = -I/$(DIR)/include  
LIBS = -lstdc++ -L/$(DIR)/lib
MODEL = model.o
CC = $(DIR)/bin/mpic++

.cpp.o:
	$(CC) -c $(CFLAGS) $(DEFINES) $(INCLUDES) $<

all::	model

gnuplot_i.o:	gnuplot-cpp/gnuplot_i.hpp
example.o:	model.cpp

model: $(MODEL)
	$(CC) -o $@ $(CFLAGS) $(INCLUDES) $(MODEL) $(LFLAGS)  $(LIBS)

clean: 
	rm -f $(MODEL) model
