# Supplementary material for: A spatio-temporal model reveals self-limiting FcɛRI cross-linking by multivalent antigens
Source: R Soc Open Sci. 2018 Sep 26;5(9):180190. doi: 10.1098/rsos.180190 (PMC6170560; doi:10.1098/rsos.180190)
Supplement: Simulation code: spatial model [file rsos180190supp3.gz › spatial_model/create_movie.sh]

#ffmpeg -framerate 5 -i file%03d.png -c:v libx264 -profile:v high -crf 20 -pix_fmt yuv420p movie.mp4
avconv -framerate 5 -i 'file%03d.png' -r 25 -c:v libx264 -crf 20  -pix_fmt yuv420p movie.mp4 
