# Supplementary material for: A spatio-temporal model reveals self-limiting FcɛRI cross-linking by multivalent antigens
Source: R Soc Open Sci. 2018 Sep 26;5(9):180190. doi: 10.1098/rsos.180190 (PMC6170560; doi:10.1098/rsos.180190)
Supplement: Simulation code: spatial model [file rsos180190supp3.gz › spatial_model/install_open_mpi.sh]

#!/bin/bash
SCRIPT=$(readlink -f $0)
DIR=`dirname $SCRIPT`
gunzip -c openmpi-2.1.0.tar.gz | tar xf -
cd openmpi-2.1.0
./configure --prefix=$DIR
make all install
